# Supplementary material for: Challenges in Transition of Care for People with Variations in Sex Characteristics in the European Context
Source: Healthcare (Basel). 2024 Jan 30;12(3):354. doi: 10.3390/healthcare12030354 (PMC10855080; doi:10.3390/healthcare12030354)
Supplement: Supplementary file 1 [file healthcare-12-00354-s001.zip]

Archive with 1 entries (1 files):
- healthcare-2735264-supplementary.pdf
